# Supplementary material for: Assessing the Biodegradation of BTEX and Stress Response in a Bio-Permeable Reactive Barrier Using Compound-Specific Isotope Analysis
Source: Int J Environ Res Public Health. 2022 Jul 20;19(14):8800. doi: 10.3390/ijerph19148800 (PMC9322891; doi:10.3390/ijerph19148800)
Supplement: Supplementary file 1 [file ijerph-19-08800-s001.zip]

Archive with 1 entries (1 files):
- ijerph-1622755-supplementary.pdf
